# Supplementary material for: Potential Anticancer Activity of the Furanocoumarin Derivative Xanthotoxin Isolated from Ammi majus L. Fruits: In Vitro and In Silico Studies
Source: Molecules. 2022 Jan 29;27(3):943. doi: 10.3390/molecules27030943 (PMC8839012; doi:10.3390/molecules27030943)
Supplement: Supplementary file 1 [file molecules-27-00943-s001.zip]

Archive with 1 entries (1 files):
- molecules-1556900-supplementary.pdf
